# Supplementary material for: Long-Term Impairment of Working Ability in Subjects under 60 Years of Age Hospitalised for COVID-19 at 2 Years of Follow-Up: A Cross-Sectional Study
Source: Viruses. 2024 Apr 26;16(5):688. doi: 10.3390/v16050688 (PMC11125725; doi:10.3390/v16050688)
Supplement: Supplementary file 1 [file viruses-16-00688-s001.zip]

Archive with 1 entries (1 files):
- viruses-2953304-supplementary.pdf
